# Supplementary material for: Rational flux-tuning of Halomonas bluephagenesis for co-production of bioplastic PHB and ectoine
Source: Nat Commun. 2020 Jul 3;11:3313. doi: 10.1038/s41467-020-17223-3 (PMC7334215; doi:10.1038/s41467-020-17223-3)
Supplement: Supplementary file 14 — Supplementary Data 10 [file 41467_2020_17223_MOESM14_ESM.txt]

>Sequence of Plasmid No. 10 pQ41-ABC
TTTTTTTGAAcccggGATGgcttgccacagcttcgcgctcgttctgtggctccggcagcatcgacgaatagtaggcgattcgctggaaacggtcggtcggcttgacgttccctggcagcggtgtatcgctgcttgggtttgaaaagtctaattcttccagcagtgccaattgctgatcgtaaggcggatcattggtcatgattctaaattctctaccgtggtgaatcatggattcaccatcgatatattcaatgatcgctgaatccccagtagcatcttcaattgccaaatgtacggttgccttactaccccgcgcctccgccatgacaatttgtacatcttcgagtatgtcgagtgcttcttcgacagtggctgcgttgtcgatcacatattgcccccacaaacctgcctgcattcctggtttgccagggtcacgcgggccaaagtcggtggccgtgagatagagcatgtggaacgccagccccttttcgttgaatccatcggcagcgccgatgccataaaccgtggtgaccatgctggcgtacttcgacgtccatgttgctgcgttctcctccacgacgacttccgcgcccagcatgcccccatttcgctccatgccacgggggaagacagtaataaccggatctgtcgattcgggccagtccattgtgcgggcaacataaatgccctgctcgttgtcattccataagtacctagaacacgcccatgctgcattggccattaccatcgcaccaatcacgatggcaacgccccctctgtaatacctacgcatgaattactcctttagagcgtgtaaatcgccagcacaacgcccttatgaaaagacgcttaaatcgagcgtctgattaaaggccgatagcccaaagcaggctcgagcaatcagccttccacccaagctattttcgttaattctttaccccagaaaaactccacaaatacaaaatatagttaacttttgaggcgatgcaaatccaccttccgagcacatcgatcaATGCCTCCACACCGCTCGTCACAtcctgttgcgtTCACTGGAATCCCAgtatAAGAtTTGACCTGCGAGCAaGCTGTCACCGGATGTGCTTTCCGGTCTGATGAGTCCGTGAGGACGAAACAGCCTCTACAAATAATTTTGTTTAAgagttactagagaaagaggagaaatactagatgagtacgccaataacaccttttaccccttctgcagaccttgctcgcccgacagttgctgatgctgtcgttgggcatacgtctacaccgttgtttattcgaaagccgaatgcagatgatggttggggcgtttatgagttaatcaaagcttgtccgccgcttgatgttaattctgcttatgcctacctgttgctagcaacacagtttcgtgacacgtgtgcagttgctaccaatgaagagggcgaaattgtcggttttgtatctggctatgtgaaagataatgcaccggatacgtattttctctggcaagttgctgtcggcgaaaaagctcgtggtaccggtttggcgcgccgcttggttgaagccattatgtcgcggccagaactcgataatgtgcatcatctggaaacgacgatcactccagacaatcaagcttcttggggattgtttcgccgtctagcagcacgttggcaagcccctctaaacagccgtgaatatttctctaccgaacagctcggtggagagcatgatccagaaaatttagtccgtataggtccattccaaacggacaacatgtaacgaaactgaccagctatggctttatacattactctcagtagctggtttgcgttttttaattttgttgtctctgtttccgccagtttgtcccacgcttggctcaatgattaaaaaaggaggtctttaatgcagacccagacgctagaacgcatggaatctaacgtacgcacttattcgcgttcattccccgttgtgtttactaaagctcaaaacgctcgtttaacggatgagaatggtcgcgagtacattgatttcttagccggtgctggcactctcaattacggtcacaacaatccccacctcaagcaggcaatgatcgactatctggcgacagacggcattgttcatggcctggatatgtggaccgcagcaaagcgcgattacctggaaaccctagaagaagttattttcaaaccacgtggtttagactacaaggtacatctgcctggcccgacaggtactaacgcagtagaagcggccatccgtttggcccgtgttgctaaaggtcgccataacattgtgaccttcaccaacggcttccacggcgtcactatgggagcattggccaccacgggtaatcgtaagttccgcgaagcaactggcggtatccctacacagggggcaagctttttaccctttgatggttacatgggtgaacacgcggatacgctggattactttgaaaaattacttaacgacaaatctggcggcctcgatattccagcaggcgttattgttgaaaccgtgcaaggcgagggcggtattaacgtagcgggcattgagtggctcaaacgtttagaaagtatctgtcacgcccatgatattttgttgatcatcgacgacatacaagcgggctgtggccgtacgggtaagttctttagcttcgagcatgcgggcataacacctgacatcgtgaccaattcaaaatctctctctggttttgggatgccatttgcccacgtattgatgcgcccagagcttgataagtggaaacctggccagtacaacggcacgttccgtggcttcagcttggcgatggtaaccgccacagctgcacttaaaaaatattggtcaaatgatgtttttgagcgtgatgttcagcgtaaagcgcgtattgttgaagaacgtttccaaaagctagcagccttactcagcgagaacggcatgcctgccaccgaacgtggacgtggcctcatgcgtggtattgatgttgtctctggtgatattgctgacaagatcactagtaaagcgtttgaacacggccttattatcgagaccagtggccaagacggcgaagtagtgaagtgcctatgcccgctgaccatcagtgatgaggacttactggaagcgctggatattctagaagcctcggtcaatgctgttatccaagcgtgatttagagttaggcttatttagcagcatcgattcagcactgggccgccttggcttaaagccaaggaccctataacggagcaattctatgatcgttcgtaatcttgaagaagcacgtaaaacagatcgtcttgttactgccgaaaatggcaactgggacagcacgcgtctagttctagccaacgacaatgcaggtttctcatttcatattacccgcattttcccaggcactgagacgcacattcactacaaaaatcattatgaagccgtgttttgctatgaaggtgaaggcgaggtagaacccctggccgatggcaaaatctggccgatcaaagcaggcgatatttacctgttagatcagcatgacgagcatcttttacgtggcaaagaaaaaggtatgaccgttgcgtgtgtcttcacacctgctattactggcaatgaagtacaccaggaagacggctcatacgcagcacccgcgggtgagtaaTGATAAGccaggcatcaaataaaacgaaaggctcagtcgaaagactgggcctttcgttttatctgttgtttgtcggtgaacgctctctactagagtcacactggctcaccttcgggtgggcctttctgcgtttatatactagagctgctaacaaagcccgaaaggaagctgagttggctgctgccaccgctgagcaataaCTAGCATAACCCCTTGGGGCCTCTAAACGGGTCTTGAGGGGTTTTTTGctgaaaggaggaactatatccggattactagagGTCATGCTTGCCATCTGTTTTCTTGcaagatctcaccttcatttccttatgctgaacacggtaagcttggcgataacaccgctactgatggctaaaaatcaacgatgacttcccattggatacttggccctggggccattggtcgcctgttggcgcattcgctttcacccattactgacatcaccttgattggccgacgtgcattgcctgaacagcaacgcctgaccacccctgaaggtgaagaacgaactcagcggctagcgagcgttacggttgcggagctagcctctcactcactgcctgtgcctgggtttgtgcatatcaccaccaaagccatggccgccgaggcggcgcttgccagcattgccgatgtggttgcgcccacgaccccgctggtgctgtggcagaacggttttttggcacagccacggctgactgataggtggccagggccagtgctgtgtgcgaccacgactcaaggcgcttacttaaccggcagtgatggcgtggttcacgccgggcgcgggccgacgtttattggtgatctcaacaatcaacgcgctgcgctagcaaaaacactggcgcagacgttaggtgaggcaggctttaccgccacgccggtagacgatattcgccaacgcctgtggcaaaagctggcggttaatgcggcgatcaacccattggtggcgctcaatggcgtgcgcaatggtgagctgcgcggtgatgcttatgcagtccgtttggcagcggtggtaaaggaagtcgcggcgattttaaagcaggaaaacattgcaccaccgaatggtggcgaaggtgaagacgcgtggttggcgcttgtgtggcaggtggtggagaacaccgctaacaataaggcctcgatgttgcaggatgttgaggccagacgcaccaccgagcgcggggcgattttagggccgttgattgatagcgccgagcgccatgggttgccgtgtgggttgttgaaggagcttgatagcgaattggctaaattggaggcgaagttttagggaacatttagtAGCCgtcgtgactgggaaaaccctggcgactagtcttggactcctgttgatagatccagtaatgacctcagaactccatctggatttgttcagaacgctcggttgccgccgggcgttttttattggtgagaatccagacgttgtgtctcaaaatctctgatgttacattgcacaagataaaaatatatcatcatgaacaataaaactgtctgcttacataaacagtaatacaaggggtgttatgagccatattcaacgggaaacgtcttgctcgaggccgcgattaaattccaacatggatgctgatttatatgggtataaatgggctcgcgataatgtcgggcaatcaggtgcgacaatctatcgattgtatgggaagcccgatgcgccagagttgtttctgaaacatggcaaaggtagcgttgccaatgatgttacagatgagatggtcagactaaactggctgacggaatttatgcctcttccgaccatcaagcattttatccgtactcctgatgatgcatggttactcaccactgcgatccccgggaaaacagcattccaggtattagaagaatatcctgattcaggtgaaaatattgttgatgcgctggcagtgttcctgcgccggttgcattcgattcctgtttgtaattgtccttttaacagcgatcgcgtatttcgtctcgctcaggcgcaatcacgaatgaataacggtttggttgatgcgagtgattttgatgacgagcgtaatggctggcctgttgaacaagtctggaaagaaatgcataagcttttgccattctcaccggattcagtcgtcactcatggtgatttctcacttgataaccttatttttgacgaggggaaattaataggttgtattgatgttggacgagtcggaatcgcagaccgataccaggatcttgccatcctatggaactgcctcggtgagttttctccttcattacagaaacggctttttcaaaaatatggtattgataatcctgatatgaataaattgcagtttcatttgatgctcgatgagtttttctaatcagaattggttaattggttgtaacactggcagagcattacgctgacttgacgggacggcggctttgttgaataaatcgaacttttgctgagttgaaggatcagatcacgcatcttcccgacaacgcagaccgttccgtggcaaagcaaaagttcaaaatcaccaactggtccacctacaacaaagctctcatcaaccgtggctccctcactttctggctggatgatggggcgattcaggcctggtatgagtcagcaacaccttcttcacgaggcagacctcagcgctattctgaccttgccatcacgactgtgctggtcattaaacgcgtattcaggctgaccctgcgcgctgcgcagggctttattgattccatttttacactgatgaatgttccgttgcgctgcccggattacagccggatcctctagagtcgacctgcaggcatgctgatcggcacgtaagaggttccaactttcaccataatgaaataagatcactaccgggcgtattttttgagttatcgagattttcaggagctaaggaagctaaaatgcgctcacgcaactggtccagaaccttgaccgaacgcagcggtggtaacggcgcagtggcggttttcatggcttgttatgactgtttttttggggtacagtctatgcctcgggcatccaagcagcaagcgcgttacgccgtgggtcgatgtttgatgttatggagcagcaacgatgttacgcagcagggcagtcgccctaaaacaaagttaaacatcatgagggaagcggtgatcgccgaagtatcgactcaactatcagaggtagttggcgtcatcgagcgccatctcgaaccgacgttgctggccgtacatttgtacggctccgcagtggatggcggcctgaagccacacagtgatattgatttgctggttacggtgaccgtaaggcttgatgaaacaacgcggcgagctttgatcaacgaccttttggaaacttcggcttcccctggagagagcgagattctccgcgctgtagaagtcaccattgttgtgcacgacgacatcattccgtggcgttatccagctaagcgcgaactgcaatttggagaatggcagcgcaatgacattcttgcaggtatcttcgagccagccacgatcgacattgatctggctatcttgctgacaaaagcaagagaacatagcgttgccttggtaggtccagcggcggaggaactctttgatccggttcctgaacaggatctatttgaggcgctaaatgaaaccttaacgctatggaactcgccgcccgactgggctggcgatgagcgaaatgtagtgcttacgttgtcccgcatttggtacagcgcagtaaccggcaaaatcgcgccgaaggatgtcgctgccgactgggcaatggagcgcctgccggcccagtatcagcccgtcatacttgaagctagacaggcttatcttggacaagaagaagatcgcttggcctcgcgcgcagatcagttggaagaatttgtccactacgtgaaaggcgagatcaccaaggtagtcggcaaataaactagtaaataataaaaaagccggattaataatctggctttttatattctctgcataaccctgcttcggggtcattatagcgattttttcggtatatccatcctttttcgcacgatatacaggattttgccaaagggttcgtgtagactttccttggtgtatccaacggcgtcagccgggcaggataggtgaagtaggcccacccgcgagcgggtgttccttcttcactgtcccttattcgcacctggcggtgctcaacgggaatcctgctctgcgaggctggccgtaggccggccgataatctcatgaccaaaatcccttaacgtgagttttcgttccactgagcgtcagaccccgtagaaaagatcaaaggatcttcttgagatcctttttttctgcgcgtaatctgctgcttgcaaacaaaaaaaccaccgctaccagcggtggtttgtttgccggatcaagagctaccaactctttttccgaaggtaactggcttcagcagagcgcagataccaaatactgttcttctagtgtagccgtagttaggccaccacttcaagaactctgtagcaccgcctacatacctcgctctgctaatcctgttaccagtggctgctgccagtggcgataagtcgtgtcttaccgggttggactcaagacgatagttaccggataaggcgcagcggtcgggctgaacggggggttcgtgcacacagcccagcttggagcgaacgacctacaccgaactgagatacctacagcgtgagctatgagaaagcgccacgcttcccgaagggagaaaggcggacaggcatccggtaagcggcagggtcggaacaggagagcgcacgagggagcttccagggggaaacgcctggtatctttatagtcctgtcgggtttcgccacctctgacttgagcgtcgatttttgtgatgctcgtcaggggggcggagcctatggaaaaacgccagcaacgcggccgtgaaaggcaggccggtccgtggtggccacggcctctaggccagatccagcggcatctgggttagtcgagcgcgggccgcttcccatgtctcaccagggcgagcctgtttcgcgatctcagcatctgaaatcttcccggccttgcgcttcgctggggccttacccaccgccttggcgggcttcttcggtccaaaactgaacaacagatgtgtgaccttgcgcccggtctttcgctgcgcccactccacctgtagcgggctgtgctcgttgatctgcgtcacggctggatcaagcactcgcaacttgaagtccttgatcgagggataccggccttccagttgaaaccactttcgcagctggtcaatttctatttcgcgctggccgatgctgtcccattgcatgagcagctcgtaaagcctgatcgcgtgggtgctgtccatcttggccacgtcagccaaggcgtatttggtgaactgtttggtgagttccgtcaggtacggcagcatgtctttggtgaacctgagttctacacggccctcaccctcccggtagatgattgtttgcacccagccggtaatcatcacactcggtcttttccccttgccattgggctcttgggttaaccggacttcccgccgtttcaggcgcagggccgcttctttgagctggttgtaggaagattcgatagggacacccgccatcgtcgctatgtcctccgccgtcactgaatacatcacttcatcggtgacaggctcgctcctcttcacctggctaatacaggccagaacgatccgctgttcctgaacactgaggcgatacgcggcctcgaccagggcattgcttttgtaaaccattgggggtgaggccacgttcgacattccttgtgtataaggggacactgtatctgcgtcccacaatacaacaaatccgtccctttacaacaacaaatccgtcccttcttaacaacaaatccgtcccttaatggcaacaaatccgtccctttttaaactctaGaggccacggattacgtggcctgtagacgtcctaaaaggtttaaaagggaaaaggaagaaaagggtggaaacgcaaaaaacgcaccactacgtggccccgttggggccgcatttgtgcccctgaaggggcgggggaggcgtctgggcaatccccgttttaccagtcccctatcgccgcctgagagggcgcaggaagcgagtaatcagggtatcgaggcggattcacccttggcgtccaaccagcggcaccagcggcgcctgagaggggcgcgcccagctgtctagggcggcggatttgtcctactcaggagagcgttcaccgacaaacaacagataaaacgaaaggcccagtctttcgactgagcctttcgttttatttgatgcctttaattaaagcggataacaatttcacacaggaggccgcctaAGCCgcgcgaattcgagctcggtaTTGACAGCTAGCTCAGTCCTAGGTATAATACTAGTttcacctagctagatgagacGTTTTAGAGCTAGAAATAGCAAGTTAAAATAAGGCTAGTCCGTTATCAACTTGAAAAAGTGGCACCGAGTCGGTGC
