# Supplementary material for: Rational flux-tuning of Halomonas bluephagenesis for co-production of bioplastic PHB and ectoine
Source: Nat Commun. 2020 Jul 3;11:3313. doi: 10.1038/s41467-020-17223-3 (PMC7334215; doi:10.1038/s41467-020-17223-3)
Supplement: Supplementary file 18 — Source Data [file 41467_2020_17223_MOESM18_ESM.xlsx]

## Sheet: Fig 2a,b,d
Source Data Fig2-a							Experiment Conditions
	ectoine g L-1						Fig 2-a
NaCl g L-1	0	0.5	1	2			Strain: H. bluephagenesis TD1.0 Cultivation time: 48h Temperature:37°C Medium: MM medium supplemented with 20 g L-1 glucose in the presence of various ectoine and NaCl concentration. Others: The cells were cultured in a 96-well plate containing 250 μL medium per well. The rotation speed was 1000 rpm.
20	1.5115	1.61258	1.552	1.5441
	1.71159	1.54102	1.51951	1.5235
	1.44842	1.5072	1.56738	1.73302
40	1.59248	1.80691	1.79031	1.73253
	1.84569	1.77955	1.79355	1.75335
	1.63492	1.76212	1.75529	1.8456
60	1.74353	1.74204	1.7826	1.7604
	1.84548	1.78882	1.77145	1.7528
	1.83778	1.77084	1.7891	1.81386
80	1.50759	1.82754	1.74518	1.73215			Fig 2-b
	1.78435	1.81146	1.82696	1.82777			Strain: H. bluephagenesis TD1.0 Cultivation time: 48 h Temperature:37°C Medium: 60MM medium supplemented with 30 g L-1 glucose (60MMG) Others: The cells were cultured in 50 0mL flasks containing 50 mL medium. The rotation speed was 200 rpm.
	1.54026	1.83424	1.8153	1.79321
100	1.20527	1.75752	1.75584	1.75917
	1.65621	1.75746	1.74562	1.76708
	1.39559	1.75178	1.74781	1.68391
Source Data Fig 2-b
	ectoine g L-1	dry cell mass g L-1	PHB content wt%
sample 1	0.558973	8.98444	63.3483
sample 2	0.717556	9.29778	60.5325
sample 3	0.623735	8.94333	64.4961				Fig 2-d
							Strain: E.coli DH5α carrying plasmid p321-PJ23110-lacI-Ptac-ectABC. Cultivation time: 48 h Temperature: 37°C Medium: MME medium supplemented with 25 µg mL-1 chloramphenicol. Others: The cells were cultured in 500 mL flasks containing 50 mL medium. The rotation speed was 200rpm.
Source Data Fig 2-d
IPTG mg L-1	ectoine g L-1	dry cell mass g L-1
20	3.05862	2.5525
	3.08124	2.4475
	2.12704	3.0825
50	3.49696	2.5325
	2.7003	2.835
	2.31018	3.8025
200	4.0463	2.3075
	3.91791	2.38
	2.33554	3.9975

## Sheet: Fig 3b-d
Source Data Fig 3-b
IPTG mg L-1	ectoine g L-1	dry cell mass g L-1	PHB content wt%			Experiment Conditions
0	0.984415	6.45778	3.15734			Fig 3-b
	2.25089	5.75333	3.27671			Strain: H. bluephagenesis TD 1.0-E Cultivation time: 48 h Temperature:37°C Medium: 60MME medium with 25 µg mL-1 chloramphenicol in the prescence of different concentration of IPTG Others: The cells were cultured in 500 mL flasks containing 50 mL medium. The rotation rate was 200 rpm.
	1.741	6.70222	1.26857
0.2	2.02088	6.94222	0.564083
	1.40074	7.07333	0.138095
	1.8435	6.95556	0.421772
2	2.19454	6.76667	0.227773
	2.10336	7.47778	0.313612
	1.98708	7.41333	0.384516
20	2.42755	7.51333	0.636134
	2.52152	7.08444	1.33346
	2.2139	6.03778	0.146286
200	2.03521	7.17778	0.869618			Fig 3-c
	1.56778	7.16222	0.105187			Strain: H. bluephagenesis TD 1.0-E Cultivation time: 48 h Temperature:37°C Medium:MME medium with 25 µg mL-1 chloramphenicol and 20 mg L-1 IPTG in the prescence of different concentration NaCl . Others: The strains were cultured in 500mL flasks with 50mL medium. The rotation rate was 200rpm.
	1.65075	7.61333	0.804061
Source Data Fig 3-c
NaCl g L-1	ectoine g L-1	dry cell mass g L-1	PHB content wt%
20	1.82937	11.31	16.3473
	1.99296	12.268	18.2287
	2.40444	11.894	18.6167
40	2.30854	12.45	10.1011
	2.76173	12.18	13.2173
	2.64082	11.282	15.9012			Fig 3-d
60	2.82902	10.458	13.4858			Strain: H. bluephagenesis TD 1.0-E Cultivation time: 48 h Temperature:37°C Medium:60MMG medium supplemented with 25 µg mL-1 chloramphenicol and 20 mg L-1 IPTG in the prescence of different concentration of urea . Others: The cells were cultured in 500 mL flasks with 50 mL medium. The rotation speed was 200 rpm.
	2.78719	9.42	15.6559
	2.84316	10.06	12.4908
80	2.90413	9.62333	9.97635
	2.74504	10.446	8.86835
	2.72111	9.94	10.7145
100	2.84386	7.38	6.4276
	2.57713	7.252	6.08742
	2.94437	4.25	4.42055
Source Data Fig 3-d
Urea g L-1	ectoine g L-1	dry cell mass g L-1	PHB content wt%
1	2.08443	13.834	37.5768
	1.87685	13.846	25.3816
	1.96538	13.158	30.0265
2	2.32812	10.312	14.2586
	2.45452	14.998	13.454
	2.62167	10.986	17.2038
3	3.10607	11.188	12.7252
	2.47839	11.994	13.6812
	2.89384	10.966	16.1429
4	2.00655	10.902	29.2914
	2.72589	10.792	12.2099
	2.74189	11.334	13.1442
5	3.03655	10.496	15.5977
	1.98717	10.2033	17.0476
	2.5707	10.27	9.38347

## Sheet: Fig 4
Source Data Fig 4-b				full-size DNA gel image of Fig. 4-a (in red retangle)
Aspartate groups	ectoine g L-1	dry cell mass g L-1
TD1.0-E	3.20113	12.26
	3.62849	12.4578
	3.68826	12.3822
TD-A-E	3.95592	11.2467
	3.03302	13.4822
	4.05923	11.52
TD-AD-E	4.13691	10.8289
	3.93765	12.0089
	4.06269	12.0444
Source Data Fig 4-c
Urea groups	ectoine g L-1	dry cell mass g L-1
TD1.0-E	2.17866	12.4267
	2.331	12.2933
	2.47042	12.32
TD-A-E	2.85457	11.9467
	3.11977	11.75
	3.31295	11.7933
TD-AD-E	3.30512	12.6567
	3.05394	11.8333
	3.22971	11.52
				Experiment Conditions
				Fig 4-b					Fig 4-a
				Strains: H. bluephagenesis TD 1.0-E, H. bluephagenesis TD-A-E, H. bluephagenesis TD-AD-E, Cultivation time: 48 h Temperature:37°C Medium: 60MME medium supplemented with 25 µg mL-1 chloramphenicol in the prescence of 20 mg L-1 IPTG Others: The cells were cultured in 500 mL flasks with 50 mL medium. The rotation speed was 200 rpm.					1×TAE buffer with 1% agarose and 1×SYBR safe were prepared for gel electrophoresis. The sample holes were filled with 5 μL marker and 5 μL PCR productions mixed with 1 μL loading buffer. The electrophoresis taked 12 min at the voltage of 200 V.
				Fig 4-c
				Strains: H. bluephagenesis TD 1.0-E, H. bluephagenesis TD-A-E, H. bluephagenesis TD-AD-E, Cultivation time: 48 h Temperature:37°C Medium: 60MMU medium with 25 µg mL-1 chloramphenicol and 20 mg L-1 IPTG Others: The cells were cultured in 500 mL flasks with 50 mL medium. The rotation rate was 200 rpm.

## Sheet: Fig 5b,c
Source Data Fig 5-b
Aspartate groups	ectoine g L-1	dry cell mass g L-1			Experiment Conditions
TD1.0-AD	2.16005	10.9967			Fig 5-b
	1.89031	12.2			Strains: H. bluephagenesis TD 1.0-AD, H. bluephagenesis TD-AD-E, H. bluephagenesis TD-ADE, Cultivation time: 48 h Temperature:37°C Medium: 60MME for TD-AD and TD-ADE; 60MME medium supplemented with 25 µg mL-1 chloramphenicol and 20 mg mL-1 IPTG for TD-AD-E. Others: The cells were cultured in 500 mL flasks containing 50 mL medium. The rotation speed was 200 rpm.
	1.91212	12.6367
TD-AD-E	3.87656	12.4156
	4.19724	13.0111
	4.15918	13.1311
TD-ADE	4.25305	9.09667
	4.73372	9.25
	5.17361	9.22333
Source Data Fig 5-c
Urea groups	ectoine g L-1	dry cell mass g L-1
TD-AD	2.07685	10.37			Fig 5-c
	1.92368	10.6433			Strains: H. bluephagenesis TD 1.0-AD, H. bluephagenesis TD-AD-E, H. bluephagenesis TD-ADE, Cultivation time: 48 h Temperature:37°C Medium: 60MMU for TD-AD and TD-ADE; 60MMU medium supplemented with 25 µg mL-1 chloramphenicol and 20 mg mL-1 IPTG for TD-AD-E. Others: The cells were cultured in 500 mL flasks containing 50 mL medium. The rotation speed was 200rpm.
	2.07895	10.6867
TD-AD-E	3.26171	10.5767
	3.15479	10.4333
	2.73262	11.1333
TD-ADE	4.02261	9.37667
	4.31336	9.38667
	4.50819	9.44667

## Sheet: Fig 6b-d, f, g
Source Data Fig 6-b
T7-like inducible system				LuxR-AHL inducible system on chromosome					Experiment Conditions
	fluorescence intensity (a.u.)				fluorescence intensity (a.u.)				Fig 6-b
IPTG mg L-1	sample 1	sample 2	sample 3	AHL mg L-1	sample 1	sample 2	sample 3		Strains: H. bluephagenesis TD-LuxR harboring plasmids p321-Plux-sfgfp and p321-PT7-like-sfgfp, respectively. Cultivation time: 12 h Temperature:37°C Medium: 60LB medium with relevant antibiotics in the prescence of different concentration of inducers. Others: The cells were cultured on a 96-deep-well plate with 1000 μL medium per well. The rotation speed was 1000 rpm.
0	11.7	12.1	12.9	0	-1.37	7.23	24.6
0.2	13.3	13.9	12.2	0.01	36.3	23.9	24.9
1	16.6	18.2	16.2	0.05	13.6	39.4	41.5
2	41	41.3	37.4	0.1	88.7	96.8	89.1
10	2819	3270	2874	0.5	430	521	465
20	7918	8616	8012	1	1076	1032	953
100	22888	20851	21064	5	1873	1881	2555
200	23761	22146	20431	10	2772	2715	2777
Source Data Fig 6-c
	fluorescence intensity (a.u.)			fluorescence intensity (a.u.)					Fig 6-c
T7-like inducible system	IPTG 200 mg L-1 +AHL 0 mg L-1	IPTG 0 mg L-1 +AHL 10 mg L-1	LuxR-AHL inducible system	IPTG 200 mg L-1 +AHL 0 mg L-1	IPTG 0 mg L-1 +AHL 10 mg L-1				Strains: H. bluephagenesis TD-LuxR harboring plasmids p321-Plux-sfgfp and p321-PT7-like-sfgfp, respectively. Cultivation time: 12 h Temperature:37°C Medium: 60LB medium with relevant antibiotics in the prescence of different concentration of inducers. Others: The cells were cultured on a 96-deep-well plate with 1000 μL medium per well. The rotation speed was 1000 rpm.
sample-1	23761	37.6	sample-1	55.5	2772
sample-2	22146	36.1	sample-2	50.1	2715
sample-3	20431	38.3	sample-3	56	2777
Source Data Fig 6-d
Urea g L-1	ectoine g L-1	dry cell mass g L-1
3	4.05398	11.7233
	4.57544	12.4
	4.5465	11.3367							Fig 6-d
5	5.04602	9.98333							Strain: H. bluephagenesis TD-ADE, Cultivation time: 48 h Temperature:37°C Medium: 60MMU and 60MMU5 Others: The cells were cultured in 500 mL flasks containing 50 mL medium. The rotation speed was 200rpm.
	5.44341	9.31
	4.86611	5.94667
Source Data Fig 6-f
ectoine g L-1	AHL mg L-1			dry cell mass g L-1	AHL mg L-1
IPTG mg L-1	0.1	1	10	IPTG mg L-1	0.1	1	10
2	4.9452	5.73467	5.44036	2	9.71333	9.77667	10.0033
	5.76415	6.27018	6.20897		7.78	10.3767	10.2
	5.92429	6.62556	6.73913		9.94	10.0967	9.19667
10	5.28572	5.85724	5.35486	10	9.42	9.16667	9.47333
	6.15757	6.02867	6.0792		10.1433	8.73667	9.61		Fig 6-f
	6.49861	6.62075	6.48246		9.51333	9.15333	9.72		Strain: H. bluephagenesis TD-ADE, Cultivation time: 48 h Temperature:37°C Medium: 60MMU5 supplemented with 25 µg mL-1 chloramphenicol and different concentration of IPTG and AHL. Others: The cells were cultured in 500 mL flasks containing 50 mL medium. The rotation speed was 200 rpm.
20	5.66421	5.59228	6.6309	20	9.71333	10.0033	9.78
	6.27092	6.38363	6.53846		9.43667	9.48	9.78333
	6.57168	5.83326	6.69704		9.8	9.62333	9.83333
Source Data Fig 6-g
urea g L-1	groups	ectoine g L-1	dry cell mass g L-1
5	TD-ADEL-58	5.78843	10.72
		6.65628	11.5933
		6.45226	11.42
	TD-ADEL-183	5.76143	10.8667
		6.53852	11.1267						Fig 6-g
		6.52372	10.7333						Strain: H. bluephagenesis TD-ADEL-58, H. bluephagenesis TD-ADEL-183 Cultivation time: 48 h Temperature:37°C Medium: 60MMU and 60MMU5 Others: The cells were cultured in 500 mL flasks containing 50 mL medium. The rotation speed was 200 rpm.
3	TD-ADEL-58	4.29128	9.46667
		4.88436	9.44
		5.08644	9.63667
	TD-ADEL-183	4.50167	10.1267
		4.93976	9.53667
		5.03625	9.63667

## Sheet: Fig 7
Source Data Fig 7-a
time h	Ectoine g L-1	dry cell mass g L-1	PHB Content wt%		Experiment Conditions
4	1.41011	1.87333	0.593122		Fig 7-a
8	3.79908	10.44	0.206367		Strain: H. bluephagenesis TD-ADEL-58 Fermentation time: 28 h Temperature:37°C Medium: The 60 MM medium supplemented with 3 g L-1 CO(NH2)2, 10 g L-1 yeast extract and 20 g L-1 glucose was used as initial fermentation medium,and the dissolved oxygen (DO%) was maintained at ~30% of air saturation by injecting air with a maximum flow rate of 1 VVM (air volume per culture volume per min) by coupling t…
12	7.66875	15.9333	0.485901
16	13.8733	21.8533	0.650587
20	19.2555	23.6	3.1646
24	20.4582	25.1833	4.61743
28	27.8175	25.86	6.88315
Source Data Fig 7-b
time h	Ectoine g L-1	dry cell mass g L-1	PHB Content wt%
0	ND	ND	ND
4	2.89117	1.17667	1.06533
16	4.28999	13.9067	9.77095
24	5.15717	23.78	35.5411
28	5.45325	26.42	52.1111
32	4.98724	29.6367	60.32
40	5.90499	31.89	65.0287
44	7.64577	32.4067	74.8648		Fig 7-b
	Not Detected				Strain: H. bluephagenesis TD-ADEL-58 Fermentation time: 44 h Temperature:37°C Medium: The 60 MM medium supplemented with 3 g L-1 CO(NH2)2, 10 g L-1 yeast extract and 20 g L-1 glucose was used as initial fermentation medium,and the dissolved oxygen (DO%) was maintained at ~30% of air saturation by injecting air with a maximum flow rate of 1 VVM (air volume per culture volume per min) by coupling t…

## Sheet: Supplementary Fig 1
Source Data Supplementary Fig 1-a														Source Data Supplementary Fig 1-b														Source Data Supplementary Fig 1-c														Source Data Supplementary Fig 1-d
NaCl 20 g L-1	ectoine g L-1													NaCl 40 g L-1	ectoine g L-1													NaCl 60 g L-1	ectoine g L-1													NaCl 80 g L-1	ectoine g L-1
Time /h	0			0.5			1			2				Time /h	0			0.5			1			2				Time /h	0			0.5			1			2				Time /h	0			0.5			1
0	0.090256	0.0909425	0.0962127	0.0969804	0.0902244	0.0908582	0.0899746	0.0902348	0.0910033	0.0915049	0.091453	0.0938727		0	0.0933455	0.0976	0.0961991	0.0925113	0.0942513	0.092412	0.0942611	0.0921989	0.0935899	0.0927633	0.0941655	0.0955905		0	0.101872	0.0985319	0.0923199	0.0912856	0.0946247	0.0917005	0.0927566	0.0907343	0.0940368	0.0929014	0.0954076	0.0946434		0	0.0958113	0.0940294	0.101393	0.0904034	0.094644	0.0909197	0.0903004
1	0.116776	0.109113	0.111784	0.11158	0.106077	0.109487	0.10772	0.110226	0.109493	0.112102	0.108644	0.111806		1	0.116332	0.118571	0.116772	0.114764	0.114289	0.116438	0.114694	0.112643	0.114327	0.114741	0.113545	0.115005		1	0.127646	0.126523	0.119694	0.11906	0.119319	0.117413	0.117678	0.11439	0.118377	0.118707	0.117433	0.117687		1	0.12245	0.123045	0.123902	0.120491	0.122428	0.1199	0.118239
2	0.138615	0.123874	0.133712	0.140389	0.119819	0.127992	0.124755	0.133378	0.136912	0.137468	0.127146	0.133872		2	0.131575	0.135129	0.131051	0.137918	0.130119	0.134395	0.130823	0.129169	0.130665	0.132801	0.129269	0.132012		2	0.143763	0.143808	0.137777	0.135689	0.13685	0.13397	0.134274	0.129096	0.135338	0.13584	0.133903	0.132674		2	0.13571	0.13736	0.135435	0.133601	0.135226	0.135441	0.133193
3	0.181471	0.147077	0.160724	0.153894	0.157667	0.160221	0.150252	0.160854	0.161322	0.160811	0.148182	0.154611		3	0.168524	0.163906	0.153447	0.163639	0.158672	0.163342	0.157893	0.153737	0.159417	0.161944	0.154934	0.162441		3	0.175818	0.17168	0.166972	0.163979	0.164313	0.160611	0.160731	0.150547	0.162871	0.163768	0.159135	0.154661		3	0.159234	0.161189	0.152173	0.155105	0.156638	0.158429	0.157182
4	0.207991	0.204746	0.184805	0.188103	0.18844	0.207623	0.185134	0.182024	0.193096	0.199887	0.193777	0.201313		4	0.221606	0.22597	0.191419	0.218429	0.213453	0.213682	0.207171	0.199195	0.212872	0.218213	0.203069	0.215552		4	0.222698	0.227688	0.222982	0.216426	0.212543	0.212706	0.209729	0.190486	0.215406	0.214686	0.204305	0.194817		4	0.191876	0.199774	0.175031	0.192914	0.192245	0.198655	0.197303
5	0.261324	0.230123	0.228079	0.250056	0.244543	0.226402	0.239074	0.218743	0.244587	0.251441	0.263773	0.250267		5	0.310777	0.36846	0.260289	0.359172	0.35888	0.355627	0.347363	0.303908	0.360357	0.367111	0.346037	0.330599		5	0.297358	0.319103	0.324	0.32918	0.333405	0.340877	0.335315	0.279506	0.348873	0.34598	0.320428	0.272508		5	0.248727	0.280158	0.21513	0.257093	0.25926	0.269343	0.264336
6	0.325222	0.324666	0.298168	0.351108	0.325277	0.333134	0.317837	0.291055	0.333979	0.351243	0.334422	0.327451		6	0.41332	0.531851	0.408335	0.524289	0.533383	0.526366	0.520611	0.469248	0.552936	0.534849	0.533394	0.48957		6	0.402275	0.481063	0.492995	0.500413	0.51927	0.51787	0.525486	0.474347	0.535033	0.562763	0.522284	0.45748		6	0.308812	0.392044	0.281472	0.387665	0.367574	0.42936	0.429537
7	0.454833	0.497134	0.430321	0.492065	0.44948	0.477936	0.457343	0.428458	0.472329	0.491362	0.494339	0.46017		7	0.538012	0.716689	0.567252	0.70645	0.732799	0.680504	0.753505	0.65838	0.759193	0.768782	0.763443	0.628367		7	0.509338	0.650286	0.642525	0.647425	0.708783	0.745749	0.747213	0.702062	0.74618	0.804172	0.744909	0.685656		7	0.392867	0.548708	0.413219	0.551561	0.574655	0.635867	0.635072
8	0.581273	0.566063	0.61332	0.619683	0.601868	0.605705	0.608129	0.589979	0.637729	0.670926	0.66139	0.583089		8	0.699429	0.924811	0.710058	0.928901	0.94468	0.869097	0.964866	0.862312	0.975556	0.978899	0.961695	0.801708		8	0.621272	0.834704	0.834094	0.859023	0.928205	0.943221	0.970098	0.912527	0.953781	0.986499	0.962613	0.897272		8	0.469588	0.693471	0.557378	0.725966	0.776104	0.860076	0.844421
9	0.696464	0.708207	0.748308	0.763102	0.744284	0.750664	0.755891	0.730187	0.780693	0.796704	0.77579	0.699449		9	0.874807	1.11483	0.87615	1.13091	1.13918	1.04141	1.14115	1.06736	1.16435	1.15902	1.14469	0.954941		9	0.766481	1.0205	1.01202	1.04374	1.11913	1.12767	1.14626	1.10211	1.12678	1.16416	1.14021	1.05397		9	0.575184	0.879773	0.661732	0.924596	0.887986	1.06417	1.01043
10	0.826453	0.81596	0.899897	0.855898	0.860308	0.876163	0.882799	0.870822	0.900624	0.91429	0.914192	0.815976		10	1.00071	1.26699	1.00497	1.28877	1.29397	1.22766	1.29352	1.23387	1.31941	1.30606	1.29038	1.10111		10	0.900994	1.18831	1.15966	1.21595	1.272	1.28175	1.28689	1.25144	1.26623	1.29877	1.27832	1.1945		10	0.70023	1.02985	0.768311	1.09444	0.940811	1.20354	1.1428
11	0.945701	1.00444	0.998252	0.968641	0.967371	1.02192	0.994092	0.97893	1.01173	1.01742	1.0134	0.905124		11	1.09679	1.37843	1.13467	1.41461	1.41515	1.39117	1.40571	1.37566	1.4321	1.41331	1.40608	1.25604		11	1.01541	1.31678	1.29689	1.34543	1.38917	1.39835	1.39444	1.36855	1.39135	1.40767	1.39082	1.30255		11	0.814359	1.1599	0.896101	1.23459	1.03437	1.32084	1.26756
12	1.04834	1.03502	1.08458	1.12482	1.06499	1.0795	1.08693	1.07496	1.08963	1.087	1.09439	0.986861		12	1.22751	1.47588	1.21659	1.51145	1.50955	1.50554	1.49917	1.48241	1.5216	1.4975	1.49525	1.39864		12	1.14765	1.42282	1.40922	1.44745	1.48236	1.48614	1.48373	1.4654	1.48126	1.49007	1.47675	1.39584		12	0.925516	1.2793	1.01432	1.34422	1.17495	1.41578	1.36599
13	1.10311	1.11024	1.15752	1.1537	1.26081	1.15926	1.32189	1.13047	1.2339	1.17449	1.18076	1.11335		13	1.30139	1.55472	1.28158	1.58654	1.58391	1.58812	1.57617	1.56272	1.59252	1.56211	1.56168	1.51442		13	1.18877	1.50255	1.49433	1.5279	1.55514	1.55444	1.54964	1.53949	1.55518	1.55662	1.54594	1.4782		13	1.02148	1.37418	1.09764	1.43244	1.30519	1.49337	1.45888
14	1.21974	1.19751	1.22928	1.37207	1.30256	1.22402	1.32254	1.20985	1.25456	1.24292	1.24316	1.19897		14	1.3447	1.62181	1.33533	1.64711	1.64169	1.65135	1.63992	1.62633	1.64939	1.61704	1.62017	1.59971		14	1.25768	1.57002	1.56574	1.59134	1.61317	1.60918	1.60738	1.59845	1.61443	1.61051	1.60218	1.54423		14	1.10309	1.45306	1.17713	1.51324	1.44182	1.5539	1.52706
15	1.28442	1.3564	1.30235	1.41525	1.36098	1.29016	1.37168	1.27964	1.30441	1.29774	1.2903	1.32033		15	1.42631	1.6779	1.37988	1.69503	1.68829	1.69971	1.68869	1.67867	1.69259	1.65955	1.66481	1.66714		15	1.39834	1.62784	1.62656	1.64562	1.66108	1.65707	1.65326	1.64756	1.66194	1.65592	1.6474	1.59903		15	1.17932	1.5211	1.24685	1.58098	1.54251	1.61053	1.58654
16	1.32902	1.44315	1.36601	1.43603	1.44272	1.32525	1.37628	1.31424	1.45716	1.36016	1.36151	1.4094		16	1.48634	1.71931	1.40712	1.73058	1.72095	1.73022	1.72364	1.7152	1.72019	1.68736	1.69578	1.71596		16	1.45362	1.67269	1.67187	1.68292	1.69716	1.69015	1.68879	1.68345	1.69735	1.68741	1.68038	1.6436		16	1.23725	1.57431	1.30459	1.63287	1.61116	1.65353	1.63135
17	1.39871	1.46995	1.38722	1.48167	1.41746	1.36977	1.37922	1.36439	1.40419	1.41764	1.46883	1.52298		17	1.53722	1.75621	1.44728	1.75979	1.74687	1.74919	1.75176	1.74468	1.73952	1.70831	1.71861	1.75591		17	1.5011	1.71425	1.71365	1.71015	1.72876	1.71909	1.72006	1.71396	1.72914	1.71398	1.70708	1.68336		17	1.28568	1.62021	1.3577	1.67654	1.66799	1.69097	1.66992
18	1.42712	1.50523	1.42318	1.49069	1.42567	1.39175	1.47137	1.39307	1.43917	1.47099	1.57116	1.58003		18	1.54804	1.78742	1.46489	1.78215	1.76632	1.76742	1.77219	1.76601	1.75818	1.72447	1.73537	1.78779		18	1.46658	1.75087	1.74818	1.72785	1.75397	1.74274	1.7452	1.73976	1.75291	1.73815	1.72824	1.71516		18	1.32951	1.65928	1.39382	1.71546	1.71171	1.72652	1.70149
19	1.46586	1.52658	1.45441	1.53233	1.45787	1.4399	1.50426	1.46011	1.54033	1.50291	1.504	1.59931		19	1.57806	1.80997	1.51681	1.79518	1.77792	1.78006	1.78291	1.77839	1.76986	1.73721	1.75021	1.81116		19	1.56645	1.77853	1.77477	1.73862	1.77054	1.75758	1.7625	1.75625	1.76925	1.74903	1.73838	1.73698		19	1.36743	1.6913	1.42639	1.74553	1.7456	1.75424	1.72147
20	1.49659	1.59149	1.46761	1.57112	1.48894	1.50556	1.49886	1.49652	1.5321	1.52848	1.49013	1.66742		20	1.61385	1.8286	1.53704	1.80399	1.78638	1.78509	1.79377	1.78944	1.77492	1.74579	1.76191	1.83135		20	1.60853	1.79939	1.79538	1.74367	1.78159	1.76723	1.77409	1.76655	1.78015	1.75637	1.74687	1.75799		20	1.40288	1.71482	1.4543	1.7703	1.7703	1.77545	1.73371
21	1.53972	1.64357	1.49617	1.69922	1.50309	1.55446	1.51527	1.489	1.53223	1.52949	1.52177	1.68734		21	1.66538	1.8425	1.60452	1.80935	1.79053	1.78124	1.7974	1.79592	1.7712	1.74438	1.76156	1.84546		21	1.68265	1.81593	1.81153	1.74679	1.78784	1.7715	1.78	1.77222	1.78742	1.76055	1.75058	1.77632		21	1.43554	1.73938	1.48109	1.78883	1.78692	1.79421	1.74002
22	1.53795	1.63906	1.51886	1.63832	1.55263	1.57202	1.53152	1.53242	1.53449	1.55233	1.54288	1.70285		22	1.67576	1.85293	1.60352	1.81171	1.79037	1.77519	1.79967	1.79884	1.76605	1.74046	1.75906	1.85579		22	1.72951	1.82839	1.82166	1.74662	1.79042	1.77223	1.78478	1.77468	1.79139	1.7604	1.75392	1.79192		22	1.46301	1.75723	1.50044	1.80451	1.79858	1.80831	1.74392
23	1.54918	1.66994	1.46347	1.67515	1.55647	1.56153	1.56259	1.54441	1.53176	1.54963	1.53605	1.72136		23	1.62544	1.85555	1.58258	1.81513	1.78965	1.77363	1.79994	1.80071	1.76567	1.74023	1.75929	1.85694		23	1.75541	1.84129	1.83458	1.74986	1.79579	1.77634	1.79069	1.77741	1.79502	1.76413	1.7569	1.8044		23	1.48693	1.77549	1.52097	1.81941	1.81003	1.82471	1.74898
24	1.5115	1.71159	1.44842	1.61258	1.54102	1.5072	1.552	1.51951	1.56738	1.5441	1.5235	1.73302		24	1.59248	1.84569	1.63492	1.80691	1.77955	1.76212	1.79031	1.79355	1.75529	1.73253	1.75335	1.8456		24	1.74353	1.84548	1.83778	1.74204	1.78882	1.77084	1.7826	1.77145	1.7891	1.7604	1.7528	1.81386		24	1.50759	1.78435	1.54026	1.82754	1.81146	1.83424	1.74518
25	1.53884	1.71948	1.42738	1.52848	1.53386	1.54481	1.51452	1.52961	1.54435	1.54145	1.51808	1.75992		25	1.58292	1.83715	1.63	1.80037	1.77256	1.75549	1.78333	1.78767	1.74972	1.72899	1.75116	1.8367		25	1.7468	1.8471	1.83977	1.73877	1.78728	1.76967	1.77977	1.76975	1.78848	1.75658	1.75057	1.82145		25	1.52502	1.79435	1.54742	1.83798	1.81511	1.84401	1.74431
26	1.51467	1.69337	1.40846	1.50938	1.52624	1.51777	1.52474	1.54665	1.53254	1.52181	1.52495	1.74063		26	1.5736	1.82827	1.62163	1.79315	1.76625	1.74903	1.77569	1.78153	1.74287	1.72437	1.74773	1.82747		26	1.74429	1.8419	1.83474	1.73485	1.78802	1.76934	1.78185	1.77143	1.78821	1.75515	1.74884	1.82714		26	1.53858	1.80194	1.55626	1.84727	1.81889	1.8536	1.74354
27	1.47093	1.71131	1.38639	1.51327	1.52644	1.50137	1.49676	1.50573	1.4897	1.49476	1.49549	1.74993		27	1.564	1.82298	1.6126	1.78524	1.75842	1.74326	1.77202	1.77761	1.73881	1.72195	1.74434	1.82066		27	1.70711	1.8342	1.8267	1.73175	1.78524	1.76835	1.7782	1.77086	1.78575	1.75428	1.74579	1.83227		27	1.57771	1.81154	1.5706	1.85352	1.82315	1.85972	1.74046
28	1.43566	1.76574	1.36578	1.52047	1.53169	1.49557	1.50441	1.48509	1.50991	1.49365	1.52077	1.74098		28	1.55879	1.81471	1.58534	1.77676	1.74971	1.73662	1.76058	1.76911	1.73068	1.71309	1.73812	1.81229		28	1.70404	1.82473	1.81601	1.72388	1.77665	1.75929	1.77169	1.76471	1.77973	1.74676	1.7399	1.83457		28	1.5819	1.81416	1.5785	1.85493	1.82022	1.85978	1.73344
29	1.44222	1.68516	1.34403	1.50712	1.52874	1.48912	1.50398	1.48955	1.51961	1.49899	1.50262	1.77054		29	1.55352	1.81061	1.50343	1.77321	1.74653	1.73552	1.75611	1.76331	1.72852	1.7106	1.73712	1.8069		29	1.64616	1.81694	1.80733	1.72293	1.77397	1.76019	1.76657	1.76057	1.77281	1.74516	1.74068	1.83835		29	1.57325	1.81923	1.58329	1.84939	1.82108	1.85017	1.73213
30	1.41578	1.5212	1.3247	1.50139	1.49487	1.53999	1.50482	1.46169	1.51893	1.48081	1.50185	1.80416		30	1.54686	1.8054	1.50991	1.76591	1.74102	1.73023	1.74917	1.7575	1.72348	1.70506	1.73734	1.80111		30	1.59431	1.80918	1.7999	1.71872	1.76818	1.75288	1.76113	1.75624	1.76508	1.73952	1.73717	1.84267		30	1.58481	1.82187	1.59148	1.84113	1.82335	1.84222	1.72785
31	1.3691	1.53279	1.30804	1.50466	1.48045	1.52304	1.49374	1.5243	1.51639	1.48402	1.51844	1.63219		31	1.53981	1.80119	1.50914	1.76082	1.73523	1.72623	1.74173	1.75223	1.71852	1.69982	1.73272	1.79654		31	1.5838	1.80155	1.79073	1.71492	1.76421	1.74614	1.74974	1.75057	1.75558	1.73676	1.72966	1.84764		31	1.56934	1.82058	1.59202	1.83047	1.82272	1.83254	1.72442
32	1.37421	1.54004	1.28807	1.45834	1.47199	1.45949	1.51744	1.46809	1.45211	1.49168	1.50463	1.53463		32	1.5353	1.79679	1.49538	1.75608	1.72365	1.72003	1.73541	1.74818	1.71376	1.69362	1.72847	1.79175		32	1.5834	1.79379	1.78444	1.70166	1.76126	1.73503	1.74351	1.7434	1.74775	1.72981	1.72646	1.85415		32	1.57164	1.81403	1.59026	1.8204	1.82081	1.82261	1.71694
33	1.34114	1.51374	1.26962	1.4885	1.5153	1.49711	1.49196	1.38813	1.45744	1.47456	1.39658	1.54442		33	1.52916	1.79481	1.47258	1.75434	1.71543	1.71533	1.73192	1.74125	1.7103	1.68973	1.72713	1.78839		33	1.57947	1.78993	1.77871	1.70386	1.75561	1.73089	1.73809	1.73085	1.74416	1.72614	1.72582	1.86249		33	1.56461	1.8077	1.59013	1.81304	1.81453	1.81492	1.714
34	1.28831	1.5076	1.24369	1.47036	1.52945	1.46776	1.48657	1.48301	1.47739	1.42586	1.46509	1.53867		34	1.52496	1.78928	1.47025	1.74649	1.70472	1.70703	1.72191	1.72859	1.70046	1.68072	1.72149	1.7833		34	1.567	1.78158	1.77068	1.70024	1.75157	1.71354	1.73136	1.72794	1.73607	1.71525	1.71767	1.87266		34	1.55774	1.79785	1.58234	1.80109	1.80481	1.80475	1.70396
35	1.27094	1.49535	1.21872	1.49682	1.52648	1.47991	1.42515	1.43149	1.47066	1.48137	1.39209	1.52925		35	1.5279	1.78669	1.47626	1.74394	1.69836	1.70506	1.71582	1.72159	1.69553	1.6781	1.71951	1.78137		35	1.55565	1.77772	1.7667	1.69072	1.75003	1.70798	1.72845	1.71996	1.74044	1.71164	1.71251	1.88312		35	1.55582	1.79176	1.58116	1.79401	1.7987	1.79868	1.7002
36	1.25172	1.47495	1.19493	1.48814	1.51118	1.42869	1.43626	1.43351	1.37968	1.46443	1.4271	1.51553		36	1.51156	1.78683	1.44098	1.74291	1.69908	1.706	1.71625	1.72385	1.69539	1.67929	1.72037	1.78074		36	1.55295	1.77646	1.76555	1.69757	1.749	1.70886	1.73304	1.71787	1.74324	1.70763	1.71739	1.88276		36	1.55773	1.78917	1.57664	1.78969	1.79431	1.79359	1.70327
37	1.2348	1.48957	1.16998	1.48239	1.46285	1.42777	1.41622	1.40532	1.3955	1.38005	1.35362	1.54598		37	1.52008	1.78463	1.43844	1.73483	1.69559	1.70303	1.71264	1.71969	1.69263	1.67605	1.7175	1.77896		37	1.55901	1.77361	1.76163	1.69604	1.74402	1.70208	1.73147	1.70961	1.74196	1.70425	1.70907	1.89142		37	1.55155	1.78429	1.57144	1.7828	1.78808	1.78674	1.70152
38	1.21711	1.50939	1.14302	1.49429	1.45994	1.39228	1.35383	1.36242	1.40257	1.4098	1.39183	1.51935		38	1.50539	1.78364	1.43509	1.73309	1.69332	1.69752	1.7111	1.71403	1.69089	1.67529	1.71817	1.77744		38	1.54662	1.77141	1.75887	1.69319	1.74051	1.69751	1.73029	1.70415	1.74078	1.70106	1.71321	1.8837		38	1.54097	1.78024	1.57307	1.77749	1.78331	1.78186	1.7006
39	1.19912	1.49945	1.11298	1.46094	1.46804	1.36361	1.35961	1.35938	1.38269	1.3395	1.33441	1.53838		39	1.50843	1.78195	1.4468	1.72908	1.68922	1.69177	1.70884	1.70958	1.6865	1.67033	1.71867	1.77454		39	1.53065	1.7686	1.75584	1.68666	1.73611	1.69032	1.72497	1.69313	1.73507	1.69289	1.70678	1.87924		39	1.55117	1.77545	1.56956	1.77214	1.77735	1.77624	1.6939
40	1.17885	1.45709	1.07639	1.46948	1.45093	1.35105	1.36312	1.29994	1.38422	1.36401	1.37562	1.53324		40	1.50492	1.78065	1.40163	1.72218	1.68702	1.69218	1.70766	1.71127	1.68709	1.67039	1.71609	1.77321		40	1.55161	1.76567	1.75299	1.6878	1.73365	1.68145	1.72189	1.69111	1.73172	1.68841	1.7003	1.87869		40	1.53626	1.77135	1.57144	1.76658	1.77298	1.77104	1.68511
41	1.15759	1.49176	1.03814	1.44778	1.4285	1.37544	1.32687	1.28841	1.34891	1.38704	1.34145	1.45383		41	1.50873	1.77828	1.39288	1.71268	1.68049	1.68507	1.70239	1.69801	1.67888	1.66466	1.7084	1.77069		41	1.53677	1.76223	1.74929	1.67504	1.72754	1.67251	1.71366	1.68365	1.72633	1.68021	1.70537	1.88192		41	1.53255	1.76673	1.57485	1.76102	1.76768	1.76534	1.67765
42	1.13173	1.45627	1.0345	1.44708	1.43361	1.35404	1.27239	1.27307	1.35166	1.36703	1.29272	1.44795		42	1.49555	1.77832	1.38747	1.71138	1.67953	1.68397	1.70278	1.69919	1.67967	1.66433	1.71283	1.77051		42	1.53226	1.76135	1.74856	1.66657	1.72621	1.66629	1.71079	1.68262	1.72124	1.67888	1.69787	1.8755		42	1.53251	1.76515	1.56446	1.75769	1.76425	1.76075	1.67382
43	1.1051	1.41904	0.934794	1.3937	1.3933	1.26135	1.28266	1.25745	1.30144	1.33516	1.28471	1.43004		43	1.50941	1.77576	1.40369	1.70389	1.67197	1.67576	1.69487	1.69635	1.66972	1.65771	1.70735	1.767		43	1.54159	1.75751	1.74361	1.65405	1.7156	1.66189	1.70443	1.67626	1.7123	1.67033	1.70269	1.86753		43	1.53171	1.75913	1.55932	1.75178	1.7577	1.75583	1.66501
44	1.07371	1.43594	0.866372	1.38093	1.31029	1.29351	1.23141	1.2373	1.25216	1.27012	1.25925	1.41164		44	1.50526	1.77701	1.40631	1.70473	1.67304	1.67603	1.69556	1.70057	1.66962	1.65734	1.70728	1.7681		44	1.53373	1.75758	1.74382	1.65577	1.71258	1.66274	1.70116	1.67759	1.70722	1.66779	1.70495	1.86261		44	1.511	1.7593	1.5611	1.74886	1.75477	1.75318	1.66141
45	1.04129	1.43121	0.785897	1.35108	1.28569	1.23687	1.22438	1.22491	1.235	1.28783	1.26104	1.37885		45	1.50049	1.77484	1.40777	1.69546	1.66703	1.67135	1.69162	1.69733	1.66378	1.65438	1.70578	1.76537		45	1.53929	1.75415	1.74063	1.65042	1.70662	1.65656	1.69454	1.67229	1.70126	1.66141	1.69569	1.85184		45	1.52645	1.75648	1.55748	1.74543	1.75019	1.74832	1.65298
46	1.00242	1.41125	0.700254	1.30337	1.25698	1.21969	1.19859	1.20467	1.2205	1.25387	1.22923	1.45405		46	1.49104	1.77464	1.37606	1.69402	1.66696	1.6726	1.69354	1.69435	1.66704	1.65466	1.70888	1.7645		46	1.48119	1.75264	1.73859	1.64328	1.70154	1.65554	1.68949	1.67254	1.69783	1.65818	1.69846	1.85183		46	1.53207	1.75422	1.55508	1.74198	1.74775	1.74608	1.65069
47	0.959636	1.37644	0.589853	1.25308	1.25225	1.19965	1.18254	1.19004	1.19765	1.23439	1.20801	1.46544		47	1.4949	1.77222	1.36547	1.6925	1.66845	1.67209	1.69362	1.69303	1.66896	1.65465	1.71177	1.76339		47	1.52727	1.75113	1.73798	1.63522	1.69795	1.65381	1.68545	1.67258	1.69174	1.6559	1.67411	1.84598		47	1.5297	1.75282	1.55293	1.7394	1.74399	1.74275	1.64504
48	0.913144	1.35375	0.437455	1.24783	1.22597	1.18755	1.16998	1.17482	1.18347	1.214	1.19235	1.37668		48	1.48087	1.76968	1.33675	1.68613	1.66444	1.66877	1.69164	1.68352	1.66546	1.65171	1.71029	1.76057		48	1.53074	1.74916	1.73474	1.62697	1.69267	1.65231	1.67814	1.67031	1.68633	1.65329	1.66886	1.84285		48	1.52765	1.75039	1.55226	1.73541	1.74049	1.7385	1.63983
[truncated: 19 more columns]

## Sheet: Supplementary Fig 2
Supplementary Fig 2-a												Supplementary Fig 2-b
																							Experiment Conditions
																							Supplementary Fig 2
																							The HPLC-MS analysis was carried out using Orbi Trap Q-Exactive LC-MS (Thermo Scientific). The supernatants were filtrated once by 0.22 μm filter membrane for ectoine quantification using high-performance liquid chromatography equipped with a C18 column based on acetonitrile/water (70:30 v/v) at a flow rate of 1 mL per min as the mobile phase. UV (ultraviolet) detector (210 nm) was used for ectoi…
Supplementary Fig 2-c												Supplementary Fig 2-d

## Sheet: Supplementary Fig 3
Supplementary Fig 3-a
																	Experiment Conditions
																	Supplementary Fig 3
																	The HPLC-MS analysis was carried out using Orbi Trap Q-Exactive LC-MS (Thermo Scientific). The supernatants were filtrated once by 0.22 μm filter membrane for ectoine quantification using high-performance liquid chromatography equipped with a C18 column based on acetonitrile/water (70:30 v/v) at a flow rate of 1 mL per min as the mobile phase. UV (ultraviolet) detector (210 nm) was used for ectoi…
Supplementary Fig 3-b

## Sheet: Supplementary Fig 4
Source Data Supplementary Fig 4
time h	TD1.0					TD-A					TD-AD					TD-ADE					TD-ADEL-58					TD-ADEL-183						Experiment Conditions
0	0.100648	0.107545	0.103433	0.0974729	0.116985	0.0966455	0.106982	0.0997755	0.105057	0.111446	0.114498	0.113634	0.105302	0.109387	0.0969921	0.0967091	0.102701	0.107409	0.108717	0.10601	0.11515	0.141606	0.118534	0.107759	0.119733	0.107133	0.109803	0.11709	0.101235	0.106821		Supplementary Fig 4
1	0.128174	0.135245	0.137275	0.118085	0.140802	0.130292	0.127549	0.12629	0.123061	0.135484	0.136349	0.132085	0.130383	0.139651	0.106719	0.12175	0.12895	0.14028	0.132924	0.133793	0.133065	0.132248	0.133878	0.134054	0.138644	0.130707	0.135738	0.133985	0.136244	0.137164		Strains: H. bluephagenesis TD1.0, H. bluephagenesis TD-A, H. bluephagenesis TD-AD, H. bluephagenesis TD-ADE, H. bluephagenesis TD-ADEL-58, H. bluephagenesis TD-ADEL-183 Cultivation time: 24 h Temperature:37°C Medium: 60LB medium. Others: The strains were cultured on a 96-well plate with containing 250 μL medium per well. The rotation speed was 1000 rpm.
2	0.168117	0.182609	0.187631	0.145655	0.19162	0.172305	0.16791	0.162756	0.163532	0.181775	0.18383	0.17409	0.18113	0.196534	0.121362	0.150132	0.173551	0.195969	0.179938	0.175755	0.167866	0.166596	0.173221	0.172776	0.183344	0.160723	0.168902	0.16931	0.175129	0.175451
3	0.291626	0.312409	0.332668	0.238299	0.334231	0.273099	0.298597	0.299197	0.318775	0.314186	0.281504	0.266729	0.311438	0.309229	0.161387	0.22076	0.297217	0.32841	0.272337	0.27694	0.255329	0.270112	0.278495	0.273955	0.289176	0.241038	0.255203	0.278755	0.275628	0.314684
4	0.457332	0.488135	0.525631	0.445493	0.569638	0.40098	0.510878	0.509257	0.490218	0.512586	0.371839	0.400774	0.480677	0.462473	0.3072	0.371803	0.49463	0.538315	0.480222	0.491778	0.387093	0.468071	0.48499	0.455587	0.479727	0.425514	0.408565	0.458092	0.453243	0.609111
5	0.676218	0.700906	0.721011	0.667295	0.827348	0.5431	0.676382	0.671086	0.661376	0.733067	0.484002	0.544862	0.63183	0.630039	0.558414	0.521561	0.661355	0.673629	0.629226	0.706462	0.573969	0.679268	0.694329	0.679642	0.739148	0.669019	0.642777	0.722131	0.754285	0.898456
6	0.914302	0.901992	0.904674	0.888445	1.05573	0.732956	0.819233	0.819941	0.812024	0.916597	0.621291	0.698513	0.768751	0.770508	0.751269	0.672111	0.805095	0.821727	0.74625	0.857989	0.762258	0.829049	0.83153	0.82317	0.967507	0.917047	0.84282	0.8887	1.0003	1.13144
7	1.0794	1.05854	1.06463	1.06131	1.24063	0.8983	0.953102	0.944618	0.943664	1.07571	0.777934	0.830058	0.896493	0.89882	0.916089	0.883824	0.9448	0.959811	0.857971	1.05592	0.93372	0.982003	0.985653	0.987035	1.12635	1.10023	1.04467	1.06714	1.13664	1.3503
8	1.23596	1.1605	1.15907	1.20195	1.36355	1.03784	1.02351	1.01203	1.02946	1.17676	0.917869	0.910686	0.963302	0.967774	1.04113	1.05224	1.06547	1.05713	0.936661	1.25183	1.08047	1.07755	1.1002	1.11075	1.26817	1.27979	1.20668	1.19138	1.34882	1.45951
9	1.36073	1.2944	1.28746	1.34055	1.46085	1.18069	1.11146	1.09664	1.12088	1.35133	1.05752	1.00102	1.04237	1.05077	1.14614	1.26475	1.25345	1.24533	1.04431	1.37543	1.37931	1.23762	1.27098	1.27767	1.44701	1.40922	1.38435	1.39077	1.42783	1.57014
10	1.41567	1.41294	1.4143	1.50342	1.56925	1.3159	1.2081	1.20648	1.21469	1.48378	1.17451	1.10091	1.14921	1.14044	1.29558	1.41655	1.37255	1.38242	1.25872	1.49936	1.41665	1.40235	1.40374	1.39777	1.53979	1.56655	1.52893	1.51637	1.54549	1.65142
11	1.53664	1.53935	1.48735	1.56073	1.64869	1.4096	1.34694	1.3418	1.35992	1.55725	1.32593	1.2224	1.25223	1.26305	1.44692	1.51502	1.50399	1.5003	1.39389	1.57403	1.57637	1.52769	1.53203	1.52696	1.63203	1.67773	1.64302	1.60424	1.62828	1.71248
12	1.63083	1.59517	1.58764	1.61329	1.67778	1.49581	1.4445	1.42378	1.45405	1.60686	1.47564	1.35036	1.36629	1.39706	1.49368	1.58949	1.56654	1.56997	1.51244	1.61652	1.63971	1.61381	1.5337	1.61939	1.69485	1.75396	1.71716	1.66361	1.71472	1.7332
13	1.687	1.65969	1.64019	1.66552	1.72406	1.61	1.52239	1.50101	1.53497	1.67378	1.55248	1.44721	1.46801	1.48638	1.56168	1.64403	1.6243	1.62495	1.57399	1.65463	1.67738	1.65126	1.60956	1.66493	1.7309	1.7897	1.79131	1.73106	1.7484	1.76178
14	1.73501	1.72186	1.71275	1.71975	1.77484	1.68729	1.61704	1.6034	1.61762	1.73626	1.64512	1.55621	1.57402	1.59428	1.63759	1.6325	1.65297	1.68919	1.63088	1.69291	1.73809	1.69323	1.6453	1.70975	1.7667	1.77462	1.76467	1.73025	1.74285	1.76468
15	1.7912	1.75703	1.75389	1.77507	1.84072	1.74494	1.68739	1.6707	1.70146	1.78344	1.70233	1.64309	1.65919	1.6647	1.6964	1.71361	1.66855	1.68255	1.68919	1.71151	1.75943	1.74225	1.69476	1.76878	1.79776	1.78476	1.80616	1.77291	1.76258	1.77743
16	1.85199	1.87177	1.82086	1.83378	1.85522	1.78862	1.71528	1.70299	1.73336	1.85387	1.71999	1.71058	1.71677	1.70285	1.74477	1.70068	1.6914	1.65795	1.65926	1.70167	1.75775	1.75955	1.76053	1.76826	1.84939	1.78789	1.82613	1.76955	1.80019	1.78625
17	1.83201	1.8401	1.84563	1.81924	1.84397	1.81	1.76281	1.75969	1.79056	1.82795	1.76891	1.77715	1.7668	1.77458	1.78261	1.68396	1.65898	1.65873	1.64319	1.68588	1.7923	1.7793	1.74407	1.80386	1.83212	1.78693	1.81119	1.78017	1.78607	1.79322
18	1.82383	1.82736	1.83264	1.81848	1.84689	1.82293	1.78728	1.7819	1.80866	1.83959	1.79152	1.78975	1.78652	1.77977	1.80299	1.70609	1.7159	1.6888	1.65589	1.69068	1.8246	1.81569	1.79698	1.84174	1.83175	1.78577	1.81193	1.79723	1.78877	1.791
19	1.82548	1.82274	1.83734	1.82223	1.85327	1.82624	1.84984	1.79439	1.8254	1.84102	1.81574	1.82571	1.82493	1.80687	1.78923	1.70357	1.69492	1.67829	1.6674	1.68671	1.80876	1.80702	1.81311	1.8225	1.82653	1.77379	1.80459	1.78553	1.77704	1.79087
20	1.81821	1.80808	1.8073	1.80629	1.84535	1.81582	1.84793	1.80401	1.83453	1.83181	1.80618	1.83846	1.8401	1.83113	1.80801	1.71993	1.74091	1.69204	1.67996	1.69763	1.79957	1.81874	1.81282	1.8294	1.81453	1.78402	1.80669	1.78943	1.77578	1.7983
21	1.82724	1.83633	1.80467	1.79748	1.84731	1.83591	1.81398	1.80906	1.83322	1.8224	1.81172	1.85038	1.84577	1.83903	1.79028	1.71458	1.69775	1.6792	1.68649	1.69681	1.82231	1.80675	1.80362	1.83435	1.82457	1.79727	1.80444	1.7854	1.77423	1.80337
22	1.81788	1.82302	1.82518	1.78173	1.85893	1.83395	1.80586	1.83033	1.84848	1.82778	1.79876	1.85633	1.85363	1.82671	1.77264	1.73537	1.70387	1.72553	1.72389	1.70978	1.80217	1.82402	1.81338	1.82444	1.81968	1.79596	1.81044	1.7849	1.77985	1.80735
23	1.81363	1.8078	1.79976	1.789	1.84896	1.80401	1.81145	1.80385	1.82243	1.81704	1.80863	1.834	1.82732	1.82495	1.7625	1.69607	1.68459	1.68668	1.68424	1.70422	1.7974	1.78743	1.7831	1.80954	1.81001	1.79254	1.79733	1.76854	1.76248	1.81072
24	1.81478	1.80219	1.80656	1.78225	1.85629	1.8046	1.80326	1.80465	1.82134	1.81791	1.79581	1.83288	1.82417	1.81409	1.75895	1.70224	1.696	1.67832	1.68071	1.71893	1.79127	1.78828	1.78023	1.80272	1.81805	1.80213	1.79881	1.76989	1.77691	1.82666

[truncated: 3 more sheets: Supplementary Fig 6b, Supplementary Fig 7b-d, Supplementary Fig 8]
